# Supplementary material for: Application of Integrated BWM Fuzzy-MARCOS Approach for Coating Material Selection in Tooling Industries
Source: Materials (Basel). 2022 Dec 16;15(24):9002. doi: 10.3390/ma15249002 (PMC9782703; doi:10.3390/ma15249002)
Supplement: Supplementary file 1 [file materials-15-09002-s001.zip]

Archive with 1 entries (1 files):
- materials-2038883-supplementary.pdf
